# Supplementary material for: Genome-Wide Identification and Analysis of the MADS-Box Gene Family in Tectona grandis (Teak), a Member of the Lamiaceae Family
Source: Genes (Basel). 2026 Jan 25;17(2):124. doi: 10.3390/genes17020124 (PMC12940651; doi:10.3390/genes17020124)
Supplement: Supplementary file 1 [file genes-17-00124-s001.zip]

Archive with 2 entries (2 files):
- Supplementary Data.pdf
- TgMADS Protein Sequences.fasta
